# Supplementary material for: Beyond the Scale: Effects of Maternal Obesity on Embryo Morphokinetics and IVF Outcomes
Source: J Clin Med. 2026 Mar 12;15(6):2182. doi: 10.3390/jcm15062182 (PMC13027056; doi:10.3390/jcm15062182)
Supplement: Supplementary file 1 [file jcm-15-02182-s001.zip]

Archive with 1 entries (1 files):
- jcm-4119653-supplementary.pdf
